# Supplementary material for: Personality Traits and Changes in Health Behaviors and Depressive Symptoms during the COVID-19 Pandemic: A Longitudinal Analysis from Pre-pandemic to Onset and End of the Initial Emergency Conditions in Finland
Source: Int J Environ Res Public Health. 2021 Jul 21;18(15):7732. doi: 10.3390/ijerph18157732 (PMC8345535; doi:10.3390/ijerph18157732)
Supplement: Supplementary file 1 [file ijerph-18-07732-s001.zip]

Archive with 1 entries (1 files):
- ijerph-1301202-supplementary.pdf
